# Supplementary material for: Multidimensional comparative evaluation of first-line therapies for extensive-stage small cell lung cancer: a systematic review and network meta-analysis of clinical efficacy and safety profiles
Source: BMC Cancer. 2025 Aug 9;25:1292. doi: 10.1186/s12885-025-14750-4 (PMC12335103; doi:10.1186/s12885-025-14750-4)
Supplement: Supplementary file 1 — Supplementary Material 1 [file 12885_2025_14750_MOESM1_ESM.xlsx]

## Sheet: Sheet1
Search Strategy
Disease Name	Subject Headings	#1	"Small Cell Lung Carcinoma"[MeSH Terms]
	Keywords	#2	((((((((((((((((((((((((Small Cell Lung Carcinoma[Title/Abstract]) OR (Oat Cell Carcinoma of Lung[Title/Abstract])) OR (Oat Cell Lung Cancer[Title/Abstract])) OR (Small Cell Cancer Of The Lung[Title/Abstract])) OR (Small Cell Lung Cancer[Title/Abstract])) OR (bronchial small cell cancer[Title/Abstract])) OR (bronchial small cell carcinoma[Title/Abstract])) OR (lung oat cell carcinoma[Title/Abstra…
Disease Stage	Subject Headings	#3	"Neoplasm Metastasis"[MeSH Terms]
	Keywords	#4	((((((Disseminat*[Title/Abstract]) OR (Metasta*[Title/Abstract])) OR (spread[Title/Abstract])) OR (migration[Title/Abstract])) OR (Secondary[Title/Abstract])) OR (Extensive[Title/Abstract])) OR ("ES-SCLC"[Title/Abstract])
Clinical Trial Type		#5	((((((randomized controlled trial[Publication Type]) OR (controlled clinical trial[Publication Type])) OR (randomized[Title/Abstract])) OR (placebo[Title/Abstract])) OR (drug therapy[MeSH Subheading])) OR (randomly[Title/Abstract])) OR (groups[Title/Abstract])
Search Strategy		(#1 OR #2) AND (#3 OR #4) AND #5
