# Supplementary material for: Multidimensional comparative evaluation of first-line therapies for extensive-stage small cell lung cancer: a systematic review and network meta-analysis of clinical efficacy and safety profiles
Source: BMC Cancer. 2025 Aug 9;25:1292. doi: 10.1186/s12885-025-14750-4 (PMC12335103; doi:10.1186/s12885-025-14750-4)
Supplement: Supplementary file 2 — Supplementary Material 2 [file 12885_2025_14750_MOESM2_ESM.xlsx]

## Sheet: Sheet1
	OS
	Chemo	0.94 （0.81, 1.09)	0.74 （0.67, 0.82)	0.53 （0.32, 0.86)	0.73 （0.65, 0.81)	0.61 （0.47, 0.79)	0.89 （0.64, 1.24)	0.8 （0.7, 0.92)	0.79 （0.63, 1.01)
	1.06 （0.92, 1.23)	Chemo + CTLA-4	0.79 （0.66, 0.95)	0.56 （0.33, 0.94)	0.78 （0.65, 0.93)	0.65 （0.48, 0.87)	0.95 （0.66, 1.36)	0.85 （0.7, 1.04)	0.85 （0.64, 1.12)
	1.34 （1.22, 1.49)	1.26 （1.06, 1.51)	Chemo + PD-1	0.71 （0.44, 1.15)	0.98 （0.85, 1.14)	0.82 （0.62, 1.08)	1.2 （0.84, 1.69)	1.08 （0.91, 1.28)	1.07 （0.82, 1.39)
	1.89 （1.16, 3.11)	1.78 （1.06, 2.99)	1.41 （0.87, 2.29)	Chemo + PD-1 + BMS	1.38 （0.83, 2.29)	1.16 （0.66, 2.02)	1.69 （0.93, 3.06)	1.52 （0.91, 2.54)	1.51 （0.87, 2.61)
	1.37 （1.23, 1.53)	1.29 （1.07, 1.55)	1.02 （0.88, 1.18)	0.72 （0.44, 1.2)	Chemo + PD-L1	0.84 （0.63, 1.11)	1.22 （0.89, 1.67)	1.1 （0.96, 1.26)	1.09 （0.88, 1.35)
	1.64 （1.26, 2.13)	1.54 （1.14, 2.08)	1.22 （0.92, 1.61)	0.87 （0.49, 1.51)	1.2 （0.9, 1.58)	Chemo + PD-L1 + Anlo	1.46 （0.95, 2.22)	1.31 （0.98, 1.76)	1.3 （0.92, 1.86)
	1.12 （0.81, 1.57)	1.06 （0.73, 1.52)	0.84 （0.59, 1.18)	0.59 （0.33, 1.08)	0.82 （0.6, 1.12)	0.69 （0.45, 1.05)	Chemo + PD-L1 + Bev	0.9 （0.64, 1.27)	0.89 （0.61, 1.31)
	1.25 （1.09, 1.43)	1.17 （0.96, 1.44)	0.93 （0.78, 1.1)	0.66 （0.39, 1.1)	0.91 （0.79, 1.04)	0.76 （0.57, 1.02)	1.11 （0.79, 1.56)	Chemo + PD-L1 + CTLA-4	0.99 （0.77, 1.28)
	1.26 （0.99, 1.6)	1.18 （0.89, 1.57)	0.94 （0.72, 1.21)	0.66 （0.38, 1.15)	0.92 （0.74, 1.14)	0.77 （0.54, 1.09)	1.12 （0.76, 1.64)	1.01 （0.78, 1.3)	Chemo + PD-L1 + TIGIT
	PFS
	Chemo	0.85 (0.75, 0.97)	0.67 (0.61, 0.73)	0.59 (0.37, 0.94)	0.76 (0.69, 0.85)	0.32 (0.26, 0.4)	0.53 (0.41, 0.7)	0.8 (0.71, 0.91)	0.82 (0.66, 1.03)
	1.18 (1.03, 1.34)	Chemo + CTLA-4	0.78 (0.67, 0.92)	0.7 (0.43, 1.12)	0.9 (0.76, 1.06)	0.38 (0.29, 0.49)	0.63 (0.46, 0.85)	0.95 (0.79, 1.13)	0.97 (0.75, 1.25)
	1.5 (1.37, 1.65)	1.28 (1.09, 1.5)	Chemo + PD-1	0.89 (0.57, 1.39)	1.15 (1, 1.32)	0.48 (0.38, 0.61)	0.8 (0.6, 1.07)	1.21 (1.03, 1.42)	1.24 (0.98, 1.57)
	1.69 (1.07, 2.67)	1.43 (0.89, 2.31)	1.12 (0.72, 1.76)	Chemo + PD-1 + BMS	1.29 (0.81, 2.06)	0.54 (0.32, 0.9)	0.9 (0.53, 1.54)	1.36 (0.85, 2.18)	1.39 (0.84, 2.32)
	1.31 (1.18, 1.45)	1.11 (0.95, 1.31)	0.87 (0.76, 1)	0.78 (0.48, 1.24)	Chemo + PD-L1	0.42 (0.33, 0.54)	0.7 (0.54, 0.9)	1.05 (0.94, 1.18)	1.08 (0.89, 1.31)
	3.13 (2.49, 3.92)	2.66 (2.04, 3.45)	2.08 (1.63, 2.66)	1.85 (1.11, 3.09)	2.38 (1.85, 3.06)	Chemo + PD-L1 + Anlo	1.67 (1.17, 2.39)	2.51 (1.93, 3.27)	2.57 (1.88, 3.53)
	1.87 (1.42, 2.47)	1.59 (1.17, 2.16)	1.25 (0.93, 1.67)	1.11 (0.65, 1.89)	1.43 (1.11, 1.85)	0.6 (0.42, 0.86)	Chemo + PD-L1 + Bev	1.51 (1.14, 1.99)	1.54 (1.12, 2.12)
	1.24 (1.09, 1.41)	1.06 (0.88, 1.27)	0.83 (0.71, 0.97)	0.74 (0.46, 1.18)	0.95 (0.85, 1.06)	0.4 (0.31, 0.52)	0.66 (0.5, 0.88)	Chemo + PD-L1 + CTLA-4	1.02 (0.82, 1.28)
	1.21 (0.98, 1.51)	1.03 (0.8, 1.33)	0.81 (0.64, 1.03)	0.72 (0.43, 1.2)	0.93 (0.76, 1.12)	0.39 (0.28, 0.53)	0.65 (0.47, 0.89)	0.98 (0.78, 1.22)	Chemo + PD-L1 + TIGIT
	ORR
	Chemo	1 (0.77, 1.29)	1.43 (1.18, 1.72)	1.82 (0.84, 3.98)	1.2 (0.96, 1.49)	2.17 (1.43, 3.31)	2 (1.07, 3.79)	0.9 (0.66, 1.25)	1.52 (0.98, 2.37)
	1 (0.77, 1.3)	Chemo + CTLA-4	1.43 (1.04, 1.97)	1.82 (0.8, 4.16)	1.2 (0.86, 1.69)	2.17 (1.33, 3.57)	2.01 (1.01, 3.99)	0.91 (0.6, 1.37)	1.53 (0.92, 2.55)
	0.7 (0.58, 0.85)	0.7 (0.51, 0.97)	Chemo + PD-1	1.27 (0.6, 2.72)	0.84 (0.63, 1.12)	1.52 (0.96, 2.41)	1.41 (0.73, 2.73)	0.63 (0.44, 0.92)	1.07 (0.66, 1.73)
	0.55 (0.25, 1.19)	0.55 (0.24, 1.25)	0.79 (0.37, 1.66)	Chemo + PD-1 + BMS	0.66 (0.29, 1.47)	1.2 (0.49, 2.88)	1.1 (0.4, 3)	0.5 (0.21, 1.15)	0.84 (0.34, 2.06)
	0.83 (0.67, 1.04)	0.83 (0.59, 1.17)	1.19 (0.89, 1.59)	1.52 (0.68, 3.41)	Chemo + PD-L1	1.81 (1.13, 2.91)	1.67 (0.92, 3.04)	0.76 (0.55, 1.04)	1.27 (0.87, 1.87)
	0.46 (0.3, 0.7)	0.46 (0.28, 0.75)	0.66 (0.42, 1.04)	0.84 (0.35, 2.03)	0.55 (0.34, 0.89)	Chemo + PD-L1 + Anlo	0.92 (0.43, 1.97)	0.42 (0.25, 0.71)	0.7 (0.38, 1.29)
	0.5 (0.26, 0.94)	0.5 (0.25, 0.99)	0.71 (0.37, 1.38)	0.91 (0.33, 2.47)	0.6 (0.33, 1.08)	1.08 (0.51, 2.31)	Chemo + PD-L1 + Bev	0.45 (0.23, 0.89)	0.76 (0.37, 1.54)
	1.11 (0.8, 1.52)	1.1 (0.73, 1.66)	1.58 (1.09, 2.29)	2.01 (0.87, 4.67)	1.32 (0.96, 1.82)	2.4 (1.42, 4.07)	2.21 (1.13, 4.36)	Chemo + PD-L1 + CTLA-4	1.68 (1.02, 2.78)
	0.66 (0.42, 1.02)	0.65 (0.39, 1.09)	0.94 (0.58, 1.51)	1.19 (0.49, 2.92)	0.79 (0.54, 1.15)	1.42 (0.77, 2.61)	1.32 (0.65, 2.67)	0.59 (0.36, 0.98)	Chemo + PD-L1 + TIGIT
	DCR
	Chemo	0.96 (0.65, 1.44)	1.1 (0.82, 1.48)	0.98 (0.33, 2.89)	1.04 (0.75, 1.44)	1.45 (0.82, 2.58)	1.9 (0.82, 4.54)	0.83 (0.58, 1.2)	1.21 (0.65, 2.25)
	1.04 (0.7, 1.55)	Chemo + CTLA-4	1.15 (0.7, 1.88)	1.02 (0.32, 3.22)	1.08 (0.64, 1.81)	1.5 (0.75, 3.03)	1.97 (0.78, 5.12)	0.86 (0.5, 1.49)	1.26 (0.6, 2.63)
	0.91 (0.67, 1.22)	0.87 (0.53, 1.43)	Chemo + PD-1	0.89 (0.31, 2.51)	0.94 (0.6, 1.46)	1.31 (0.69, 2.5)	1.72 (0.7, 4.32)	0.75 (0.47, 1.21)	1.1 (0.55, 2.17)
	1.02 (0.35, 3.03)	0.98 (0.31, 3.13)	1.12 (0.4, 3.21)	Chemo + PD-1 + BMS	1.05 (0.34, 3.31)	1.47 (0.44, 5.09)	1.94 (0.49, 7.8)	0.85 (0.27, 2.68)	1.24 (0.36, 4.37)
	0.96 (0.7, 1.34)	0.93 (0.55, 1.56)	1.07 (0.68, 1.66)	0.95 (0.3, 2.93)	Chemo + PD-L1	1.4 (0.72, 2.73)	1.83 (0.84, 4.11)	0.8 (0.55, 1.16)	1.17 (0.7, 1.97)
	0.69 (0.39, 1.22)	0.66 (0.33, 1.33)	0.76 (0.4, 1.45)	0.68 (0.2, 2.29)	0.72 (0.37, 1.39)	Chemo + PD-L1 + Anlo	1.31 (0.47, 3.73)	0.57 (0.29, 1.13)	0.84 (0.36, 1.95)
	0.53 (0.22, 1.22)	0.51 (0.2, 1.28)	0.58 (0.23, 1.42)	0.52 (0.13, 2.03)	0.55 (0.24, 1.19)	0.77 (0.27, 2.12)	Chemo + PD-L1 + Bev	0.44 (0.18, 1.03)	0.64 (0.24, 1.62)
	1.2 (0.84, 1.74)	1.16 (0.67, 1.99)	1.33 (0.83, 2.13)	1.18 (0.37, 3.71)	1.25 (0.86, 1.8)	1.75 (0.88, 3.47)	2.28 (0.97, 5.53)	Chemo + PD-L1 + CTLA-4	1.46 (0.77, 2.76)
	0.82 (0.44, 1.53)	0.79 (0.38, 1.66)	0.91 (0.46, 1.8)	0.81 (0.23, 2.81)	0.85 (0.51, 1.43)	1.2 (0.51, 2.77)	1.56 (0.62, 4.09)	0.68 (0.36, 1.29)	Chemo + PD-L1 + TIGIT
	TRAEs grade≥3
	Chemo	1.08 (0.94, 1.23)	1.02 (0.97, 1.06)	1.08 (0.77, 1.53)	1 (0.93, 1.06)	1.07 (1.01, 1.14)	0.97 (0.88, 1.07)	1.18 (1.03, 1.35)	0.92 (0.77, 1.09)
	0.93 (0.81, 1.07)	Chemo + CTLA-4	0.95 (0.82, 1.09)	1.01 (0.7, 1.46)	0.93 (0.8, 1.08)	1 (0.86, 1.16)	0.9 (0.76, 1.07)	1.1 (0.91, 1.33)	0.85 (0.68, 1.06)
	0.98 (0.94, 1.03)	1.06 (0.92, 1.22)	Chemo + PD-1	1.06 (0.76, 1.5)	0.98 (0.9, 1.06)	1.05 (0.98, 1.13)	0.95 (0.85, 1.06)	1.16 (1.01, 1.34)	0.9 (0.75, 1.08)
	0.92 (0.65, 1.3)	0.99 (0.69, 1.44)	0.94 (0.67, 1.32)	Chemo + PD-1 + BMS	0.92 (0.65, 1.3)	0.99 (0.7, 1.4)	0.9 (0.62, 1.28)	1.1 (0.75, 1.58)	0.85 (0.57, 1.24)
	1 (0.94, 1.07)	1.08 (0.93, 1.26)	1.02 (0.95, 1.11)	1.09 (0.77, 1.55)	Chemo + PD-L1	1.08 (0.99, 1.18)	0.98 (0.9, 1.05)	1.19 (1.04, 1.36)	0.92 (0.78, 1.08)
	0.93 (0.88, 0.99)	1 (0.87, 1.17)	0.95 (0.88, 1.02)	1.01 (0.72, 1.44)	0.93 (0.85, 1.01)	Chemo + PD-L1 + Anlo	0.91 (0.81, 1.02)	1.11 (0.95, 1.28)	0.86 (0.71, 1.03)
	1.03 (0.93, 1.14)	1.11 (0.94, 1.31)	1.05 (0.94, 1.17)	1.11 (0.78, 1.6)	1.03 (0.95, 1.11)	1.1 (0.98, 1.24)	Chemo + PD-L1 + Bev	1.22 (1.05, 1.42)	0.94 (0.79, 1.13)
	0.84 (0.74, 0.97)	0.91 (0.75, 1.1)	0.86 (0.75, 0.99)	0.91 (0.63, 1.32)	0.84 (0.74, 0.96)	0.9 (0.78, 1.05)	0.82 (0.7, 0.96)	Chemo + PD-L1 + CTLA-4	0.77 (0.63, 0.95)
	1.09 (0.92, 1.3)	1.17 (0.94, 1.47)	1.11 (0.93, 1.33)	1.18 (0.81, 1.74)	1.09 (0.92, 1.28)	1.17 (0.97, 1.41)	1.06 (0.89, 1.27)	1.29 (1.05, 1.59)	Chemo + PD-L1 + TIGIT
	Diarrhea
	Chemo	12.86 (4.52, 56.11)	2.39 (0.87, 7.75)	0 (0, 28881027976964900)	1.54 (0.43, 6.18)	0.99 (0.1, 9.51)	NR	4.8 (1.19, 25.2)	1.05 (0.25, 4.83)
	0.08 (0.02, 0.22)	Chemo + CTLA-4	0.18 (0.03, 0.91)	0 (0, 2154416631789628)	0.12 (0.02, 0.69)	0.07 (0.01, 0.93)	NR	0.37 (0.05, 2.65)	0.08 (0.01, 0.52)
	0.42 (0.13, 1.15)	5.42 (1.1, 32.02)	Chemo + PD-1	0 (0, 11666567474248624)	0.64 (0.12, 3.58)	0.41 (0.03, 4.84)	NR	1.99 (0.32, 14.03)	0.43 (0.07, 2.73)
	42732.53 (0, 1.02409768048913e+31)	592723.52 (0, 1.3816021831667e+32)	103594.64 (0, 2.36267358038164e+31)	Chemo + PD-1 + BMS	68610.05 (0, 1.62611872112451e+31)	43064.93 (0, 1.00089194900542e+31)	NR	216549.91 (0, 5.16378987841465e+31)	46638.52 (0, 1.10158650196204e+31)
	0.65 (0.16, 2.32)	8.52 (1.46, 57.74)	1.57 (0.28, 8.69)	0 (0, 18659595291908888)	Chemo + PD-L1	0.64 (0.05, 8.47)	NR	3.11 (0.85, 13.74)	0.68 (0.34, 1.3)
	1.01 (0.11, 9.72)	13.57 (1.07, 183.29)	2.46 (0.21, 30.46)	0 (0, 29024187537423424)	1.57 (0.12, 22.05)	Chemo + PD-L1 + Anlo	NR	4.94 (0.34, 80.35)	1.06 (0.07, 16.01)
	NR	NR	NR	NR	NR	NR	Chemo + PD-L1 + Bev	NR	NR
	0.21 (0.04, 0.84)	2.72 (0.38, 20.58)	0.5 (0.07, 3.09)	0 (0, 5740065522384755)	0.32 (0.07, 1.18)	0.2 (0.01, 2.94)	NR	Chemo + PD-L1 + CTLA-4	0.22 (0.04, 0.94)
	0.95 (0.21, 4.05)	12.59 (1.91, 95.51)	2.31 (0.37, 14.63)	0 (0, 27907278635798152)	1.47 (0.77, 2.91)	0.94 (0.06, 13.59)	NR	4.59 (1.06, 23.35)	Chemo + PD-L1 + TIGIT
	Nausea
	Chemo	2.49 （0.67, 12.37)	2.22 （0.7, 8.42)	58057833.74 （7.09, 1.12892942943566e+26)	0.47 （0.09, 1.86)	20728133.45 （1.12, 3.02645704226724e+23)	0 （0, 0.08)	0.88 （0.16, 4.14)	0.5 （0.1, 2.05)
	0.4 （0.08, 1.48)	Chemo + CTLA-4	0.89 （0.13, 5.7)	22675893.84 （2.33, 4.80358456963018e+25)	0.18 （0.02, 1.26)	8055167.03 （0.39, 1.17022581553092e+23)	0 （0, 0.03)	0.34 （0.03, 2.74)	0.19 （0.02, 1.38)
	0.45 （0.12, 1.42)	1.12 （0.18, 8)	Chemo + PD-1	26118093.83 （3.44, 5.39461373607774e+25)	0.21 （0.03, 1.29)	9080058.32 （0.47, 1.28234037876511e+23)	0 （0, 0.04)	0.39 （0.05, 2.74)	0.22 （0.03, 1.4)
	0 （0, 0.14)	0 （0, 0.43)	0 （0, 0.29)	Chemo + PD-1 + BMS	0 （0, 0.07)	0.37 （0, 295565107408600768)	0 （0, 0)	0 （0, 0.14)	0 （0, 0.08)
	2.12 （0.54, 10.58)	5.45 （0.79, 49.67)	4.82 （0.78, 37.19)	127029235.08 （13.87, 2.61956798457015e+26)	Chemo + PD-L1	44671487.96 （2.18, 6.34391962240129e+23)	0 （0, 0.16)	1.87 （0.3, 12.37)	1.05 （0.73, 1.52)
	0 （0, 0.89)	0 （0, 2.57)	0 （0, 2.14)	2.74 （0, 76644310717565386752)	0 （0, 0.46)	Chemo + PD-L1 + Anlo	0 （0, 0)	0 （0, 0.88)	0 （0, 0.49)
	140306737121.5 （12.55, 2.16158742525672e+35)	367216904592.27 （29.86, 5.55267003632278e+35)	318669214042.18 （26.85, 4.82859196760319e+35)	3.57723419296397e+20 （80661.11, 2.26708555508567e+48)	62684530665.94 （6.28, 9.71942040586733e+34)	1.43115721660123e+20 （20322.06, 1.42357783950408e+47)	Chemo + PD-L1 + Bev	118405254451.34 （10.24, 1.82630855722539e+35)	65384321875.29 （6.57, 9.94576972094742e+34)
	1.14 （0.24, 6.2)	2.91 （0.36, 28.81)	2.57 （0.36, 21.66)	67922226.31 （7.19, 1.38212590034881e+26)	0.53 （0.08, 3.34)	23742752.4 （1.14, 3.54461193512635e+23)	0 （0, 0.1)	Chemo + PD-L1 + CTLA-4	0.56 （0.08, 3.63)
	2.01 （0.49, 10.43)	5.18 （0.73, 48.56)	4.59 （0.71, 36.34)	119926554.79 （13.14, 2.46274961780247e+26)	0.95 （0.66, 1.37)	42888705.83 （2.06, 6.14096490871795e+23)	0 （0, 0.15)	1.78 （0.28, 12.17)	Chemo + PD-L1 + TIGIT
	Vomiting
	Chemo	1.74 (0.41, 8.95)	3.35 (1, 15.82)	NR	0.65 (0.16, 2.29)	0.99 (0.02, 36.23)	NR	1.7 (0.17, 17.91)	0.41 (0.09, 1.77)
	0.57 (0.11, 2.43)	Chemo + CTLA-4	1.95 (0.25, 15.67)	NR	0.36 (0.04, 2.54)	0.56 (0.01, 26.87)	NR	0.96 (0.06, 15.25)	0.23 (0.02, 1.88)
	0.3 (0.06, 1)	0.51 (0.06, 3.93)	Chemo + PD-1	NR	0.19 (0.02, 1.13)	0.28 (0.01, 12.84)	NR	0.49 (0.03, 7.17)	0.12 (0.01, 0.82)
	NR	NR	NR	Chemo + PD-1 + BMS	NR	NR	NR	NR	NR
	1.55 (0.44, 6.34)	2.76 (0.39, 23.09)	5.38 (0.88, 41.38)	NR	Chemo + PD-L1	1.54 (0.03, 72.29)	NR	2.67 (0.25, 30.88)	0.64 (0.31, 1.3)
	1.01 (0.03, 40.42)	1.8 (0.04, 96.73)	3.53 (0.08, 183.56)	NR	0.65 (0.01, 31.31)	Chemo + PD-L1 + Anlo	NR	1.73 (0.02, 129.84)	0.41 (0.01, 21.31)
	NR	NR	NR	NR	NR	NR	Chemo + PD-L1 + Bev	NR	NR
	0.59 (0.06, 5.89)	1.04 (0.07, 16.97)	2.05 (0.14, 30.92)	NR	0.37 (0.03, 3.99)	0.58 (0.01, 40.04)	NR	Chemo + PD-L1 + CTLA-4	0.24 (0.02, 2.83)
	2.43 (0.57, 11.73)	4.33 (0.53, 40.74)	8.43 (1.22, 72.57)	NR	1.56 (0.77, 3.25)	2.42 (0.05, 120.34)	NR	4.16 (0.35, 52.99)	Chemo + PD-L1 + TIGIT
	Leukopenia
	Chemo	0.4 (0.15, 0.92)	0.92 (0.78, 1.1)	NR	1.2 (0.99, 1.48)	1.11 (0.88, 1.4)	0.98 (0.28, 3.31)	1.13 (0.59, 2.05)	1.14 (0.51, 2.56)
	2.51 (1.08, 6.5)	Chemo + CTLA-4	2.32 (0.98, 6.11)	NR	3.02 (1.28, 7.99)	2.78 (1.16, 7.4)	2.47 (0.54, 11.48)	2.82 (0.98, 8.7)	2.89 (0.9, 9.85)
	1.08 (0.91, 1.29)	0.43 (0.16, 1.02)	Chemo + PD-1	NR	1.3 (1, 1.71)	1.2 (0.89, 1.6)	1.06 (0.3, 3.62)	1.22 (0.62, 2.28)	1.23 (0.54, 2.82)
	NR	NR	NR	NR	NR	NR	NR	NR	NR
	0.83 (0.68, 1.01)	0.33 (0.13, 0.78)	0.77 (0.59, 1)	NR	Chemo + PD-L1	0.92 (0.67, 1.25)	0.81 (0.23, 2.69)	0.93 (0.49, 1.7)	0.95 (0.43, 2.07)
	0.9 (0.71, 1.14)	0.36 (0.14, 0.86)	0.84 (0.62, 1.12)	NR	1.09 (0.8, 1.48)	Chemo + PD-L1 + Anlo	0.88 (0.24, 3.06)	1.02 (0.51, 1.94)	1.03 (0.44, 2.4)
	1.02 (0.3, 3.63)	0.4 (0.09, 1.86)	0.94 (0.28, 3.39)	NR	1.23 (0.37, 4.3)	1.13 (0.33, 4.1)	Chemo + PD-L1 + Bev	1.14 (0.29, 4.59)	1.17 (0.28, 5.08)
	0.89 (0.49, 1.7)	0.35 (0.11, 1.02)	0.82 (0.44, 1.61)	NR	1.07 (0.59, 2.04)	0.98 (0.51, 1.96)	0.87 (0.22, 3.4)	Chemo + PD-L1 + CTLA-4	1.02 (0.38, 2.78)
	0.88 (0.39, 1.97)	0.35 (0.1, 1.12)	0.81 (0.35, 1.86)	NR	1.05 (0.48, 2.31)	0.97 (0.42, 2.25)	0.86 (0.2, 3.58)	0.98 (0.36, 2.64)	Chemo + PD-L1 + TIGIT
	Neutropenia
	Chemo	0.61 (0.46, 0.79)	1 (0.93, 1.09)	0.94 (0.62, 1.42)	0.96 (0.87, 1.05)	1.01 (0.9, 1.14)	0.95 (0.42, 2.19)	1.07 (0.85, 1.35)	0.83 (0.61, 1.12)
	1.65 (1.26, 2.17)	Chemo + CTLA-4	1.65 (1.25, 2.2)	1.55 (0.94, 2.54)	1.58 (1.19, 2.12)	1.67 (1.24, 2.25)	1.57 (0.66, 3.78)	1.77 (1.24, 2.53)	1.36 (0.91, 2.05)
	1 (0.92, 1.08)	0.6 (0.45, 0.8)	Chemo + PD-1	0.94 (0.62, 1.4)	0.96 (0.84, 1.08)	1.01 (0.87, 1.16)	0.95 (0.41, 2.19)	1.07 (0.83, 1.37)	0.82 (0.6, 1.13)
	1.07 (0.7, 1.62)	0.65 (0.39, 1.06)	1.07 (0.71, 1.62)	Chemo + PD-1 + BMS	1.02 (0.67, 1.58)	1.08 (0.7, 1.67)	1.01 (0.4, 2.58)	1.14 (0.71, 1.85)	0.88 (0.53, 1.48)
	1.04 (0.95, 1.15)	0.63 (0.47, 0.84)	1.05 (0.92, 1.19)	0.98 (0.63, 1.5)	Chemo + PD-L1	1.05 (0.91, 1.23)	0.99 (0.44, 2.27)	1.12 (0.88, 1.41)	0.86 (0.64, 1.15)
	0.99 (0.88, 1.11)	0.6 (0.44, 0.8)	0.99 (0.86, 1.15)	0.93 (0.6, 1.43)	0.95 (0.82, 1.1)	Chemo + PD-L1 + Anlo	0.94 (0.41, 2.19)	1.06 (0.81, 1.38)	0.82 (0.59, 1.13)
	1.05 (0.46, 2.4)	0.64 (0.26, 1.52)	1.06 (0.46, 2.42)	0.99 (0.39, 2.49)	1.01 (0.44, 2.3)	1.07 (0.46, 2.45)	Chemo + PD-L1 + Bev	1.13 (0.48, 2.65)	0.87 (0.36, 2.08)
	0.93 (0.74, 1.18)	0.57 (0.39, 0.81)	0.93 (0.73, 1.2)	0.87 (0.54, 1.41)	0.89 (0.71, 1.13)	0.94 (0.72, 1.23)	0.89 (0.38, 2.09)	Chemo + PD-L1 + CTLA-4	0.77 (0.53, 1.12)
	1.21 (0.89, 1.64)	0.73 (0.49, 1.1)	1.21 (0.89, 1.67)	1.13 (0.68, 1.9)	1.16 (0.87, 1.55)	1.22 (0.88, 1.7)	1.15 (0.48, 2.77)	1.3 (0.9, 1.88)	Chemo + PD-L1 + TIGIT
	Thrombocytopenia
	Chemo	0.85 (0.46, 1.58)	0.81 (0.67, 0.97)	0.17 (0.04, 0.51)	1.06 (0.86, 1.31)	1.39 (1.12, 1.72)	1.2 (0.73, 2.01)	1.16 (0.68, 1.92)	1.05 (0.61, 1.82)
	1.18 (0.63, 2.2)	Chemo + CTLA-4	0.95 (0.49, 1.82)	0.19 (0.04, 0.72)	1.25 (0.64, 2.42)	1.63 (0.84, 3.16)	1.42 (0.64, 3.18)	1.36 (0.6, 3.04)	1.24 (0.54, 2.83)
	1.24 (1.03, 1.49)	1.06 (0.55, 2.02)	Chemo + PD-1	0.21 (0.05, 0.63)	1.32 (0.99, 1.74)	1.72 (1.3, 2.28)	1.49 (0.87, 2.58)	1.43 (0.82, 2.45)	1.3 (0.73, 2.31)
	6.01 (1.95, 27.32)	5.16 (1.4, 26.23)	4.84 (1.6, 21.68)	Chemo + PD-1 + BMS	6.39 (2.02, 29.45)	8.35 (2.65, 38.32)	7.3 (2.1, 35.78)	6.98 (1.99, 34.05)	6.37 (1.8, 31.46)
	0.94 (0.76, 1.17)	0.8 (0.41, 1.55)	0.76 (0.57, 1.01)	0.16 (0.03, 0.49)	Chemo + PD-L1	1.31 (0.97, 1.77)	1.13 (0.72, 1.81)	1.09 (0.64, 1.8)	0.99 (0.6, 1.64)
	0.72 (0.58, 0.89)	0.61 (0.32, 1.18)	0.58 (0.44, 0.77)	0.12 (0.03, 0.38)	0.77 (0.57, 1.03)	Chemo + PD-L1 + Anlo	0.87 (0.5, 1.51)	0.83 (0.47, 1.44)	0.76 (0.42, 1.36)
	0.83 (0.5, 1.38)	0.71 (0.31, 1.57)	0.67 (0.39, 1.15)	0.14 (0.03, 0.48)	0.88 (0.55, 1.4)	1.15 (0.66, 2)	Chemo + PD-L1 + Bev	0.96 (0.47, 1.9)	0.87 (0.44, 1.72)
	0.86 (0.52, 1.47)	0.74 (0.33, 1.66)	0.7 (0.41, 1.22)	0.14 (0.03, 0.5)	0.92 (0.55, 1.56)	1.2 (0.69, 2.13)	1.04 (0.53, 2.11)	Chemo + PD-L1 + CTLA-4	0.91 (0.45, 1.88)
	0.95 (0.55, 1.64)	0.81 (0.35, 1.85)	0.77 (0.43, 1.37)	0.16 (0.03, 0.56)	1.01 (0.61, 1.67)	1.32 (0.73, 2.38)	1.14 (0.58, 2.28)	1.1 (0.53, 2.24)	Chemo + PD-L1 + TIGIT
	Anemia
	Chemo	0.75 (0.5, 1.11)	1.02 (0.85, 1.23)	0.19 (0.03, 0.76)	0.9 (0.72, 1.12)	1.02 (0.74, 1.4)	0.89 (0.47, 1.67)	0.86 (0.54, 1.33)	0.85 (0.62, 1.18)
	1.34 (0.9, 2.01)	Chemo + CTLA-4	1.37 (0.89, 2.14)	0.26 (0.03, 1.09)	1.2 (0.76, 1.91)	1.37 (0.82, 2.28)	1.19 (0.56, 2.52)	1.15 (0.63, 2.09)	1.15 (0.69, 1.92)
	0.98 (0.81, 1.17)	0.73 (0.47, 1.13)	Chemo + PD-1	0.19 (0.03, 0.74)	0.88 (0.66, 1.17)	0.99 (0.69, 1.44)	0.87 (0.45, 1.68)	0.84 (0.51, 1.35)	0.83 (0.57, 1.21)
	5.17 (1.31, 38.3)	3.87 (0.91, 29.78)	5.29 (1.36, 39.06)	Chemo + PD-1 + BMS	4.65 (1.15, 34.7)	5.28 (1.28, 40.08)	4.63 (1, 37.28)	4.48 (1.03, 34.45)	4.44 (1.07, 33.57)
	1.11 (0.89, 1.4)	0.83 (0.52, 1.31)	1.14 (0.85, 1.53)	0.22 (0.03, 0.87)	Chemo + PD-L1	1.13 (0.77, 1.68)	0.99 (0.55, 1.79)	0.96 (0.6, 1.49)	0.95 (0.75, 1.2)
	0.98 (0.71, 1.35)	0.73 (0.44, 1.22)	1.01 (0.69, 1.45)	0.19 (0.02, 0.78)	0.88 (0.6, 1.3)	Chemo + PD-L1 + Anlo	0.87 (0.43, 1.77)	0.85 (0.48, 1.45)	0.84 (0.53, 1.32)
	1.13 (0.6, 2.13)	0.84 (0.4, 1.78)	1.15 (0.6, 2.23)	0.22 (0.03, 1)	1.01 (0.56, 1.83)	1.15 (0.56, 2.33)	Chemo + PD-L1 + Bev	0.97 (0.46, 2.03)	0.96 (0.51, 1.82)
	1.16 (0.75, 1.85)	0.87 (0.48, 1.59)	1.19 (0.74, 1.96)	0.22 (0.03, 0.97)	1.04 (0.67, 1.66)	1.18 (0.69, 2.08)	1.03 (0.49, 2.18)	Chemo + PD-L1 + CTLA-4	0.99 (0.6, 1.67)
	1.17 (0.85, 1.62)	0.87 (0.52, 1.45)	1.2 (0.82, 1.74)	0.23 (0.03, 0.93)	1.05 (0.83, 1.33)	1.19 (0.76, 1.88)	1.04 (0.55, 1.96)	1.01 (0.6, 1.66)	Chemo + PD-L1 + TIGIT
