# Supplementary material for: Multidimensional comparative evaluation of first-line therapies for extensive-stage small cell lung cancer: a systematic review and network meta-analysis of clinical efficacy and safety profiles
Source: BMC Cancer. 2025 Aug 9;25:1292. doi: 10.1186/s12885-025-14750-4 (PMC12335103; doi:10.1186/s12885-025-14750-4)
Supplement: Supplementary file 3 — Supplementary Material 3 [file 12885_2025_14750_MOESM3_ESM.xlsx]

## Sheet: Sheet1
OS
Treatment	Rank1	Rank2	Rank3	Rank4	Rank5	Rank6	Rank7	Rank8	Rank9	SUCRA
Chemo	0	0	0	0	3.5e-05	0.002705	0.062975	0.356095	0.57819	0.28558
Chemo + CTLA-4	1.5e-05	0.00013	0.000795	0.00357	0.01965	0.084495	0.303835	0.419305	0.168205	0.429682
Chemo + PD-1	0.00326	0.060375	0.29812	0.27322	0.22694	0.110495	0.027005	0.000585	0	0.842125
Chemo + PD-1 + BMS	0.684455	0.18897	0.03491	0.02511	0.02255	0.019735	0.014335	0.00557	0.004365	0.964888
Chemo + PD-L1	0.008665	0.099045	0.364335	0.36747	0.13714	0.02205	0.00128	1.5e-05	0	0.886082
Chemo + PD-L1 + Anlo	0.28661	0.556675	0.071025	0.03863	0.025335	0.014875	0.006025	0.00073	9.5e-05	0.963814
Chemo + PD-L1 + Bev	0.00677	0.030345	0.05642	0.05201	0.083355	0.13859	0.2588	0.145545	0.228165	0.530043
Chemo + PD-L1 + CTLA-4	0.000765	0.00962	0.047075	0.114615	0.29075	0.35635	0.161155	0.019065	0.000605	0.710419
Chemo + PD-L1 + TIGIT	0.00946	0.05484	0.12732	0.125375	0.194245	0.250705	0.16459	0.05309	0.020375	0.7207
PFS
Treatment	Rank1	Rank2	Rank3	Rank4	Rank5	Rank6	Rank7	Rank8	Rank9	SUCRA
Chemo	0	0	0	0	0	1e-05	0.001185	0.05907	0.939735	0.210901
Chemo + CTLA-4	0	0	0.00052	0.010645	0.07714	0.13697	0.30019	0.46789	0.006645	0.499211
Chemo + PD-1	0	0.02106	0.31186	0.61919	0.038375	0.008305	0.00118	3e-05	0	0.884317
Chemo + PD-1 + BMS	0.009525	0.336685	0.35012	0.140765	0.041575	0.037655	0.03618	0.03522	0.012275	0.879999
Chemo + PD-L1	0	1e-05	0.007285	0.10037	0.529525	0.292685	0.06436	0.005765	0	0.737276
Chemo + PD-L1 + Anlo	0.988145	0.01166	0.000195	0	0	0	0	0	0	0.999728
Chemo + PD-L1 + Bev	0.00233	0.630055	0.31262	0.04916	0.00381	0.001225	0.0006	0.000195	5e-06	0.956942
Chemo + PD-L1 + CTLA-4	0	2.5e-05	0.00232	0.026645	0.155865	0.33813	0.342505	0.13412	0.00039	0.605345
Chemo + PD-L1 + TIGIT	0	0.000505	0.01508	0.053225	0.15371	0.18502	0.2538	0.29771	0.04095	0.559614
ORR
Treatment	Rank1	Rank2	Rank3	Rank4	Rank5	Rank6	Rank7	Rank8	Rank9	SUCRA
Chemo	0	0	3e-05	0.00069	0.007565	0.059785	0.372835	0.43921	0.119885	0.435113
Chemo + CTLA-4	5e-06	0.000185	0.002295	0.011705	0.04781	0.12607	0.27858	0.28789	0.24546	0.440131
Chemo + PD-1	0.001425	0.02914	0.16478	0.3779	0.33814	0.080855	0.007345	0.000405	1e-05	0.832199
Chemo + PD-1 + BMS	0.25053	0.20983	0.191235	0.12311	0.075945	0.06087	0.02828	0.02641	0.03379	0.872345
Chemo + PD-L1	5e-06	0.00037	0.00759	0.06209	0.239225	0.53467	0.121395	0.03077	0.003885	0.680918
Chemo + PD-L1 + Anlo	0.399825	0.355555	0.17512	0.051035	0.01411	0.003785	0.00048	7e-05	2e-05	0.968939
Chemo + PD-L1 + Bev	0.313865	0.282955	0.20261	0.09895	0.057905	0.0223	0.00912	0.007445	0.00485	0.933942
Chemo + PD-L1 + CTLA-4	0	8e-05	0.00071	0.003255	0.01377	0.047075	0.158015	0.192075	0.58502	0.319496
Chemo + PD-L1 + TIGIT	0.034345	0.121885	0.25563	0.271265	0.20553	0.06459	0.02395	0.015725	0.00708	0.850252
DCR
Treatment	Rank1	Rank2	Rank3	Rank4	Rank5	Rank6	Rank7	Rank8	Rank9	SUCRA
Chemo	0.000195	0.00431	0.030475	0.10288	0.21309	0.28152	0.241295	0.108155	0.01808	0.648597
Chemo + CTLA-4	0.008015	0.03875	0.087005	0.11113	0.12066	0.127655	0.156635	0.197865	0.152285	0.591116
Chemo + PD-1	0.011845	0.072835	0.17835	0.22239	0.19173	0.14092	0.102	0.061575	0.018355	0.766662
Chemo + PD-1 + BMS	0.111075	0.123715	0.102925	0.07232	0.056375	0.05018	0.05898	0.09681	0.32762	0.601635
Chemo + PD-L1	0.00091	0.02067	0.098895	0.18986	0.19568	0.1878	0.173125	0.109765	0.023295	0.693823
Chemo + PD-L1 + Anlo	0.215355	0.324505	0.19036	0.09786	0.05787	0.038405	0.03156	0.027795	0.01629	0.896334
Chemo + PD-L1 + Bev	0.579235	0.201705	0.08688	0.042195	0.02546	0.019085	0.01726	0.015995	0.012185	0.944325
Chemo + PD-L1 + CTLA-4	0.000395	0.00341	0.012585	0.027465	0.049155	0.079655	0.143655	0.306505	0.377175	0.398455
Chemo + PD-L1 + TIGIT	0.072975	0.2101	0.212525	0.1339	0.08998	0.07478	0.07549	0.075535	0.054715	0.792387
TRAEs Grade ≥3
Treatment	Rank1	Rank2	Rank3	Rank4	Rank5	Rank6	Rank7	Rank8	Rank9	SUCRA
Chemo	0	0.00021	0.007315	0.06529	0.221145	0.34149	0.21745	0.12054	0.02656	0.630102
Chemo + CTLA-4	0.0965	0.259715	0.256545	0.14645	0.07187	0.052095	0.047745	0.046915	0.022165	0.855058
Chemo + PD-1	0.00049	0.011915	0.084225	0.255525	0.31611	0.164405	0.10295	0.05234	0.01204	0.744759
Chemo + PD-1 + BMS	0.292215	0.17159	0.092735	0.0669	0.036565	0.03665	0.043755	0.098245	0.161345	0.750117
Chemo + PD-L1	3.5e-05	0.005095	0.03104	0.09595	0.165075	0.241195	0.320785	0.127025	0.0138	0.628165
Chemo + PD-L1 + Anlo	0.028735	0.22896	0.393195	0.25198	0.06368	0.02124	0.008435	0.00315	0.000625	0.907474
Chemo + PD-L1 + Bev	0.000495	0.008125	0.028495	0.05694	0.079695	0.10015	0.193585	0.372005	0.16051	0.489017
Chemo + PD-L1 + CTLA-4	0.578845	0.300425	0.080015	0.024945	0.008085	0.0039	0.00203	0.00133	0.000425	0.979452
Chemo + PD-L1 + TIGIT	0.002685	0.013965	0.026435	0.03602	0.037775	0.038875	0.063265	0.17845	0.60253	0.349189
Leukopenia
Treatment	Rank1	Rank2	Rank3	Rank4	Rank5	Rank6	Rank7	Rank8	SUCRA
Chemo	0.001085	0.017825	0.1037	0.276925	0.360635	0.205835	0.033535	0.00046	0.738848
Chemo + CTLA-4	0.00157	0.002695	0.00332	0.004375	0.00714	0.01969	0.122815	0.838395	0.265005
Chemo + PD-1	0.002385	0.011455	0.03953	0.103285	0.23032	0.357125	0.2471	0.0088	0.615407
Chemo + PD-L1	0.14792	0.351555	0.31893	0.139685	0.034355	0.006455	0.001075	2.5e-05	0.927497
Chemo + PD-L1 + Anlo	0.089535	0.18183	0.24452	0.238735	0.14761	0.070045	0.026835	0.00089	0.848249
Chemo + PD-L1 + Bev	0.259105	0.097795	0.061985	0.05357	0.05076	0.08733	0.27782	0.111635	0.683813
Chemo + PD-L1 + CTLA-4	0.21691	0.179725	0.129415	0.104975	0.093845	0.128815	0.131525	0.01479	0.79876
Chemo + PD-L1 + TIGIT	0.28149	0.15712	0.0986	0.07845	0.075335	0.124705	0.159295	0.025005	0.789087
Neutropenia
Treatment	Rank1	Rank2	Rank3	Rank4	Rank5	Rank6	Rank7	Rank8	Rank9	SUCRA
Chemo	0.016835	0.10255	0.242535	0.303815	0.219085	0.091475	0.021245	0.00246	0	0.850421
Chemo + CTLA-4	5e-06	2e-05	5e-05	6e-05	0.000375	0.00334	0.02931	0.19662	0.77022	0.246596
Chemo + PD-1	0.047715	0.155065	0.22673	0.226215	0.183235	0.111705	0.042875	0.006455	5e-06	0.849294
Chemo + PD-1 + BMS	0.158945	0.1257	0.068765	0.0474	0.057735	0.123365	0.207945	0.178735	0.03141	0.698969
Chemo + PD-L1	0.00675	0.037295	0.081715	0.14021	0.252925	0.30362	0.157635	0.01982	3e-05	0.731697
Chemo + PD-L1 + Anlo	0.094555	0.203165	0.20233	0.160765	0.144475	0.11869	0.062745	0.013255	2e-05	0.851348
Chemo + PD-L1 + Bev	0.32946	0.07648	0.033905	0.021905	0.02827	0.059995	0.11811	0.18349	0.148385	0.678841
Chemo + PD-L1 + CTLA-4	0.326505	0.266005	0.11152	0.071825	0.076215	0.077555	0.054065	0.016065	0.000245	0.898867
Chemo + PD-L1 + TIGIT	0.01923	0.03372	0.03245	0.027805	0.037685	0.110255	0.30607	0.3831	0.049685	0.5273
Thrombocytopenia
Treatment	Rank1	Rank2	Rank3	Rank4	Rank5	Rank6	Rank7	Rank8	Rank9	SUCRA
Chemo	3.5e-05	0.01971	0.087465	0.18839	0.30208	0.30988	0.091295	0.001145	0	0.754873
Chemo + CTLA-4	0.043215	0.06009	0.073715	0.07002	0.072595	0.10896	0.18565	0.380255	0.0055	0.604322
Chemo + PD-1	0	0.000415	0.00226	0.00895	0.033135	0.135065	0.411495	0.40788	0.0008	0.499799
Chemo + PD-1 + BMS	3.5e-05	0.000115	0.000125	0.000165	0.00019	0.0004	0.00104	0.0059	0.99203	0.202011
Chemo + PD-L1	0.00274	0.04513	0.18909	0.327455	0.272985	0.12494	0.03431	0.003345	5e-06	0.822324
Chemo + PD-L1 + Anlo	0.44638	0.3367	0.15131	0.048405	0.015065	0.00201	0.00013	0	0	0.971898
Chemo + PD-L1 + Bev	0.22296	0.213215	0.181425	0.115965	0.08902	0.08134	0.06178	0.034045	0.00025	0.870595
Chemo + PD-L1 + CTLA-4	0.17917	0.1923	0.169135	0.116535	0.10162	0.102095	0.083115	0.0556	0.00043	0.838573
Chemo + PD-L1 + TIGIT	0.105465	0.132325	0.145475	0.124115	0.11331	0.13531	0.131185	0.11183	0.000985	0.768938
Anemia
Treatment	Rank1	Rank2	Rank3	Rank4	Rank5	Rank6	Rank7	Rank8	Rank9	SUCRA
Chemo	0.070325	0.249895	0.32274	0.21032	0.098005	0.03851	0.00959	0.00061	5e-06	0.905414
Chemo + CTLA-4	0.022205	0.02662	0.033315	0.05961	0.07813	0.113955	0.220775	0.42367	0.02172	0.549871
Chemo + PD-1	0.22518	0.258105	0.20136	0.13649	0.088825	0.05788	0.027345	0.00477	4.5e-05	0.907844
Chemo + PD-1 + BMS	0.00435	0.002215	0.00198	0.002625	0.003365	0.0041	0.00849	0.02303	0.949845	0.219187
Chemo + PD-L1	0.01663	0.05334	0.09939	0.198005	0.287025	0.23305	0.095905	0.01639	0.000265	0.769155
Chemo + PD-L1 + Anlo	0.29147	0.17864	0.13867	0.115065	0.09446	0.08759	0.068445	0.025005	0.000655	0.873232
Chemo + PD-L1 + Bev	0.22462	0.08446	0.0596	0.07375	0.080735	0.100925	0.149355	0.21224	0.014315	0.719522
Chemo + PD-L1 + CTLA-4	0.10695	0.08811	0.074345	0.10044	0.107955	0.13909	0.19548	0.178615	0.009015	0.699766
Chemo + PD-L1 + TIGIT	0.03827	0.058615	0.0686	0.103695	0.1615	0.2249	0.224615	0.11567	0.004135	0.689342
Diarrhea
Treatment	Rank1	Rank2	Rank3	Rank4	Rank5	Rank6	Rank7	Rank8	SUCRA
Chemo	0	0.000205	0.00707	0.08846	0.205625	0.32856	0.286505	0.083575	0.558513
Chemo + CTLA-4	0.571265	0.35675	0.06121	0.00861	0.00185	0.00031	5e-06	0	0.982908
Chemo + PD-1	0.00881	0.12833	0.326665	0.25631	0.156125	0.08683	0.03127	0.00566	0.824305
Chemo + PD-1 + BMS	0.299465	0.014835	0.009615	0.006805	0.005355	0.005235	0.00849	0.6502	0.48332
Chemo + PD-L1	0.000665	0.015435	0.14874	0.28995	0.272775	0.19418	0.0711	0.007155	0.735132
Chemo + PD-L1 + Anlo	0.01304	0.054605	0.103105	0.128805	0.117785	0.12551	0.31245	0.1447	0.588603
Chemo + PD-L1 + CTLA-4	0.10648	0.425405	0.31437	0.109675	0.03098	0.009295	0.003105	0.00069	0.92888
Chemo + PD-L1 + TIGIT	0.000275	0.004435	0.029225	0.111385	0.209505	0.25008	0.287075	0.10802	0.565005
Nausea
Treatment	Rank1	Rank2	Rank3	Rank4	Rank5	Rank6	Rank7	Rank8	Rank9	SUCRA
Chemo	0	0.000145	0.006145	0.0911	0.46653	0.29074	0.07452	0.07028	0.00054	0.707916
Chemo + CTLA-4	0.000585	0.03651	0.479895	0.314925	0.093705	0.041045	0.017055	0.016165	0.000115	0.872591
Chemo + PD-1	0.00013	0.022	0.403095	0.388285	0.109235	0.0431	0.01866	0.015295	0.0002	0.863841
Chemo + PD-1 + BMS	0.52218	0.46372	0.007855	0.002575	0.001365	0.00102	0.00039	0.000885	1e-05	0.987444
Chemo + PD-L1	5e-06	7.5e-05	0.00298	0.016605	0.04709	0.13321	0.39514	0.4031	0.001795	0.506065
Chemo + PD-L1 + Anlo	0.47706	0.472735	0.014985	0.00914	0.00597	0.005615	0.002355	0.01193	0.00021	0.975389
Chemo + PD-L1 + Bev	0	2e-05	0.000405	0.000565	0.00068	0.001105	0.001595	0.001755	0.993875	0.202441
Chemo + PD-L1 + CTLA-4	3.5e-05	0.004375	0.07572	0.14531	0.20384	0.311705	0.059165	0.19796	0.00189	0.673983
Chemo + PD-L1 + TIGIT	5e-06	0.00042	0.00892	0.031495	0.071585	0.17246	0.43112	0.28263	0.001365	0.543662
Vomiting
Treatment	Rank1	Rank2	Rank3	Rank4	Rank5	Rank6	Rank7	SUCRA
Chemo	0.00075	0.033915	0.193115	0.372435	0.271965	0.095095	0.032725	0.725673
Chemo + CTLA-4	0.15005	0.266355	0.252925	0.151995	0.088045	0.054945	0.035685	0.843175
Chemo + PD-1	0.45704	0.325465	0.148275	0.047325	0.014375	0.005555	0.001965	0.952765
Chemo + PD-L1	0.00371	0.02595	0.08056	0.153035	0.3033	0.38975	0.043695	0.607761
Chemo + PD-L1 + Anlo	0.180475	0.12706	0.11796	0.09627	0.108755	0.088055	0.281425	0.665112
Chemo + PD-L1 + CTLA-4	0.20689	0.21507	0.1871	0.1327	0.11026	0.07084	0.07714	0.808653
Chemo + PD-L1 + TIGIT	0.001085	0.006185	0.020065	0.04624	0.1033	0.29576	0.527365	0.396861
