# Supplementary material for: Multidimensional comparative evaluation of first-line therapies for extensive-stage small cell lung cancer: a systematic review and network meta-analysis of clinical efficacy and safety profiles
Source: BMC Cancer. 2025 Aug 9;25:1292. doi: 10.1186/s12885-025-14750-4 (PMC12335103; doi:10.1186/s12885-025-14750-4)
Supplement: Supplementary file 4 — Supplementary Material 4 [file 12885_2025_14750_MOESM4_ESM.xlsx]

## Sheet: Sheet1
	Consistency Model			Inconsistency Model			|DIC1-DIC2|
Outcomes	Deviance Bar (Dbar)	Effective Number of Parameters (pD)	Deviance Information Criterion (DIC1)	Deviance Bar (Dbar)	Effective Number of Parameters (pD)	Deviance Information Criterion (DIC2)
OS	11.0551	8.01126	19.0663	12.0207	9.00329	21.024	1.95766
PFS	23.8735	7.99295	31.8664	24.4702	8.99848	33.4687	1.60224
ORR	29.682	22.0754	51.7574	29.6745	22.068	51.7425	0.01493
DCR	22.1497	19.1046	41.2544	22.157	19.1118	41.2689	0.0145
TRAEs Grade ≥3	27.779	21.7431	49.5221	27.7184	21.6894	49.4078	0.11436
Diarrhea	22.8309	17.8536	40.6845	22.8681	17.8877	40.7557	0.07126
Nausea	30.4693	19.2129	49.6822	30.4519	19.198	49.6499	0.03233
Vomiting	28.1163	18.1525	46.2688	28.1116	18.142	46.2535	0.01526
Leukopenia	21.4289	19.1245	40.5534	21.4332	19.1291	40.5623	0.00892
Neutropenia	29.1529	22.0114	51.1643	29.1664	22.0257	51.1921	0.02781
Thrombocytopenia	30.7608	22.1292	52.89	30.7611	22.1315	52.8925	0.00254
Anemia	36.4959	22.1704	58.6663	36.4908	22.1655	58.6563	0.01003
